# Supplementary material for: miRNAs as Biomarkers for Diagnosing and Predicting Survival of Head and Neck Squamous Cell Carcinoma Patients
Source: Cancers (Basel). 2021 Aug 6;13(16):3980. doi: 10.3390/cancers13163980 (PMC8392400; doi:10.3390/cancers13163980)
Supplement: Supplementary file 1 [file cancers-13-03980-s001.zip]

Archive with 1 entries (1 files):
- cancers-1311559-supplementary.pdf
